# Supplementary material for: An inflammatory–nutritional machine learning model for risk stratification of hospital-acquired pneumonia in traumatic brain injury: a multicenter study
Source: Front Nutr. 2026 May 28;13:1785139. doi: 10.3389/fnut.2026.1785139 (PMC13253410; doi:10.3389/fnut.2026.1785139)
Supplement: Supplementary file 1 [file Data_Sheet_1.zip]

Archive with 4 entries (4 files):
- Supplementary Table 2.docx
- Supplementary File 1.docx
- Supplementary File 2.docx
- Supplementary Table 1.docx
